# Supplementary material for: Can the Synergic Contribution of Multigenic Variants Explain the Clinical and Cellular Phenotypes of a Neurodevelopmental Disorder?
Source: Genes (Basel). 2021 Dec 28;13(1):78. doi: 10.3390/genes13010078 (PMC8774836; doi:10.3390/genes13010078)
Supplement: Supplementary file 1 [file genes-13-00078-s001.zip]

Archive with 1 entries (1 files):
- genes-1494316-Table S1.xls
