# Supplementary material for: Can the Synergic Contribution of Multigenic Variants Explain the Clinical and Cellular Phenotypes of a Neurodevelopmental Disorder?
Source: Genes (Basel). 2021 Dec 28;13(1):78. doi: 10.3390/genes13010078 (PMC8774836; doi:10.3390/genes13010078)
Supplement: Supplementary file 1 [file genes-13-00078-s001.zip › genes-1494316-Table S1.xls]

## Sheet: Table S1
	This study	Harakalova et al. (2012) P1-7#	Keiser et al. (2014) P1	Keiser et al. (2014) P2	Keiser et al. (2014) P3	Keiser et al. (2014) P4	Keiser et al. (2014) P5	Keiser et al. (2014) P6	Keiser et al. (2014) P7	Keiser et al. (2014) P8	Keiser et al. (2014) P9	Keiser et al. (2014) P10	Keiser et al. (2014) P11	Keiser et al. (2014) P12	Keiser et al. (2014) P13	Keiser et al. (2014) P14	Keiser et al. (2014) P15	Keiser et al. (2014) P16	Keiser et al. (2014) P17	Keiser et al. (2014) P18	Keiser et al. (2014) P19	Keiser et al. (2014) P20	Keiser et al. (2014) P21	Keiser et al. (2014) P22	Keiser et al. (2014) P23	Keiser et al. (2014) P24	Keiser et al. (2014) P25	Keiser et al. (2014) P26	Keiser et al. (2014) P27	Feng et al. (2014)	Fieremans et al. 2016	Parenti et al. (2016) P1	Parenti et al. (2016) P2	Parenti et al. (2016) P3	Parenti et al. (2016) P4	Parenti et al. (2016) P5	Parenti et al. (2016) P6	Parenti et al. (2016) P7	Parenti et al. (2016) P8	Gao et al. (2018)
Variant (NM_018486.2)	c.793G>A	c.164+5G>A	deletion chrX:71746981- 72258405 (hg19)	1827nt exon 11 deletion, chrX:71,549,304-71,551,130 (hg19)	deletion, chrX:71570090- 71755449 (hg19)	deletion chrX:71681853-72434328 by exome, chrX:71632632-72449647 by array, (hg19)	deletion, chrX:71792872- 71887236 (hg19)	deletion, chrX:71,732,033- 71,951,158 (hg19)	duplication chrX:71,591,275- 71,712,275 (hg19)	c.1006-2A>G	c.211C>T	c.211C>T	c.350G>A	c.458G>T	c.490C>T	c.539A>G	c.562G>A	c.562G>A	c.562G>A	c.562G>A	c.706C>T	c.709G>T	c.717_719del	c.881G>A	c.910G>A	c.932C>T	c.932C>T	c.1001A>G	c.1001A>G	c.586A>T	c.958G>A	c.448T>C	c.457T>C	c.468T>G	c.496C>T	c.618_628del	c.839C>T	c.860G>A	c.910+1G>A	c.806T>G
Gene component	Exon 8	Intron 2	Exons 1 to 4	Exon 11	Exons 5 to 10	Exons 1 to 9	Exon 1	Exons 1 to 4	Exons 6 to 9	Intron 9	Exon 3	Exon 3	Exon 4	Exon 5	Exon 5	Exon 5	Exon 6	Exon 6	Exon 6	Exon 6	Exon 8	Exon 8	Exon 8	Exon 8	Exon 8	Exon 9	Exon 9	Exon 9	Exon 9	Exon 6	Exon 9	Exon 5	Exon 5	Exon 5	Exon 5	Exon 6	Exon 8	Exon 8	Intron 8	Exon 8
Protein (NM_018486.2)	p.(Gly265Arg)	p.?	p.?	p.?	(p.Asp147Glufs*17)	p.?	p.?	p.?	p.(Phe336Leufs*1)	p.?	p.(His71Tyr)	p.(His71Tyr)	p.(Gly117Glu)	p.(Cys153Phe)	p.(Arg164*)	p.(His180Arg)	p.(Ala188Thr)	p.(Ala188Thr)	p.(Ala188Thr)	p.(Ala188Thr)	p.(Gln236*)	p.(Asp237Tyr)	p.(Lys239_Tyr240delinsAsn)	p.(Trp294*)	p.(Gly304Arg)	p.(Thr311Met)	p.(Thr311Met)	p.(His334Arg)	p.(His334Arg)	p.(Met196Leu)	p.(Gly320Arg)	p.(Ser150Pro)	p.(Cys153Arg)	p.(Asn156Lys)	p.(Arg166*)	p.(Phe207Asnfs*3)	p.(Thr280Ile)	p.(Cys287Tyr)	p.(Val247Phefs*37)	p.(Ile269Arg)
CADD score	27.8	na	na	na	na	na	na	na	na	na	25.6	25.6	26.3	28.5	36	25.5	25.5	25.5	25.5	25.5	na	39	na	na	39	34	26.2	25.3	25.3	21.8	28.6	26.9	27.7	27.2	36	na	28	26	na	25
Allele frequency (gnomAD)	0	0	0	0	0	0	0	0	0	0	0	0	0	0	0	0	0	0	0	0	0	0	0	0	0	0.00055%	0.00055%	0	0	0	0	0	0	0	0	0	0	0	0	0
Inheritance	de novo	ni	ni	ni	de novo	de novo	de novo	de novo	de novo	de novo	Maternal	Maternal	ni	de novo	de novo	de novo	de novo	de novo	ni	de novo	de novo	de novo	ni	de novo	de novo	de novo	de novo	de novo	Maternal	de novo	de novo	na	na	na	na	na	na	na	na	de novo
XCI pattern	Uninformative (HUMARA)	Blood: 100:0	Blood: 100:0	Blood:2:98	Blood: 100:0	Blood: 100:0	Blood 1:99	Blood: 100:0	Blood: 2:98	-	Uninformative	Blood: 98:2	ni	ni	Blood: 8:92	Blood: 100:0	Blood: 97:3	Blood: 98:2	Blood 0:100	Blood: 95:5	Blood: 100:0	Blood: 16:84	Blood: 100:1	na	Blood: 3:97	Blood: 59:41	na	Uninformative	Blood: 100:0	na	Blood: 93:7	Blood: 99:1	Blood: 100:0	Blood: 17:83	Blood: 100:0	Blood: 100:0	Blood: 100:0	Blood: 100:0	Blood: 100:0	Blood: 88.9:11.1
cDNA allele expession	Blood: wt (100%)	Blood: wt (100%)	Blood: wt (100%)	ni	ni	ni	ni	ni	ni	ni	Boold: wt (100%)	ni	ni	ni	ni	Blood: wt (100%)	ni	ni	ni	ni	Blood: wt (100%)	ni	Blood: wt (100%)	ni	ni	ni	na	Blood: wt (100%)	na	na	Blood: wt (100%)	na	na	na	na	na	na	na	na	na
	Fibroblasts: wt and mut (residual)	ni	ni	ni	ni	ni	ni	ni	ni	ni	Fibroblasts: mut (100%)	ni	ni	ni	ni	Fibroblasts: mut (100%)	ni	ni	ni	ni	ni	ni	ni	ni	ni	ni	na	na	na	na	na	na	na	na	na	na	na	na	na	na
Somatometry
Prenatal growth retardation	+	ni	ni	ni	ni	ni	ni	ni	ni	ni	ni	ni	ni	ni	ni	ni	ni	ni	ni	ni	ni	ni	ni	ni	ni	ni	ni	ni	ni	ni	ni	ni	ni	ni	ni	ni	ni	ni	ni	ni
Stature below 5th centile	+	ni	ni	-	+	-	ni	+	+	+	+	-	-	-	+	ni	-	+	ni	-	+	-	+	+	+	ni	-	+	-	-	+	+	+	+	+	+	+	+	+	+
Weight below 5th centile	+	ni	-	-	+	-	ni	ni	+	+	-	-	-	-	+	ni	-	-	ni	-	-	-	+	-	+	ni	-	+	-	-	+	ni	ni	ni	ni	ni	ni	ni	ni	ni
Microcephaly (Below 5th centile)	+	ni	-	-	+	+	-	-	-	+	-	-	-	+	-	ni	-	-	ni	-	-	+	+	+	-	ni	-	+	-	ni	ni	+	+	+	+	+	+	+	-	+
Psychomotor development
Psychomotor developmental delay	+	ni			+	+	+	+	+					+	+		-	+	+	+	+	+	+	+	+		+	+	+	+	+	+	+	+	+	+	+	+	+	+
Craniofacial dysmorpisms
Microcephaly (Below 5th centile)	+	ni	-	-	+	+	-	-	-	+	-	-	-	+	-	ni	-	-	ni	-	-	+	+	+	-	ni	-	+	-	ni	ni	+	+	+	+	+	+	+	-	+
Micrognathia	+	ni	+	ni	ni	ni	ni	ni	ni	ni	ni	ni	ni	ni	ni	ni	ni	ni	ni	ni	ni	ni	ni	ni	ni	ni	ni	ni	ni	ni	+	+	+	+	+	+	+	-	+	ni
Lacrimal duct obstruction	+	ni	ni	ni	ni	-	-	-	ni	-	-	-	-	-	-	+	-	-	ni	-	+	+	-	+	+	+	-	-	-	ni	ni	-	-	-	-	-	ni	-	-	ni
Broad nasal bridge	+	ni	ni	ni	+	+	+	-	+	-	+	ni	+	+	+	+	+	+	ni	-	+	+	+	+	+	-	+	+	-	ni	ni	+	+	+	+	+	+	+	+	-
Long philtrum	+	ni	+	+	+	ni	+	+	+	-	ni	-	+	-	+	+	-	+	ni	ni	-	-	-	-	+	+	+	-	-	ni	ni	+	-	-	+	-	-	-	-	-
Thin upper lip	+	ni	ni	+	ni	-	ni	+	ni	-	-	-	+	-	+	-	-	+	ni	-	-	-	-	-	-	+	-	-	-	ni	ni	+	+	-	-	-	+	+	+	ni
Cleft palate	+	ni	ni	ni	ni	-	-	-	+	-	-	-	+	-	+	-	-	-	ni	-	+	-	-	+	ni	-	-	-	-	ni	ni	ni	ni	ni	ni	ni	ni	ni	ni	-
Low-set ears	+	ni	+	ni	ni	ni	ni	ni	ni	ni	ni	ni	ni	ni	ni	ni	ni	+	ni	ni	ni	ni	ni	ni	ni	ni	ni	ni	ni	ni	ni	ni	ni	ni	ni	ni	ni	ni	ni	ni
Posteriorly rotated ear	+	ni	ni	ni	ni	ni	ni	ni	ni	ni	ni	ni	ni	ni	ni	ni	ni	+	ni	ni	ni	ni	+	ni	ni	ni	ni	ni	ni	ni	ni	ni	ni	ni	ni	ni	ni	ni	ni	ni
Hearing loss
Hearing loss	+	ni	+	-	+	-	ni	ni	ni	ni	+	-	ni	-	-	ni	+	+	ni	+	-	+	-	-	+	+	+	+	-	ni	ni	+	-	-	+	+	-	+	+	-
Cardiovascular abnormalities			-
Cardiovascular deffects	+	ni	-	ni	ni	+	+	+	+	-	-	-	-	-	-	-	+	-	-	-	-	+	+	+	-	+	-	-	-	ni	ni	+	-	-	+	+	+	-	-	ni
Pulmonary/respiratory abnormalities
Respiratory distress syndrome	+	ni	ni	ni	ni	ni	ni	ni	ni	ni	ni	ni	ni	ni	ni	ni	ni	ni	ni	ni	ni	ni	ni	ni	ni	ni	ni	ni	ni	ni	ni	ni	ni	ni	ni	ni	ni	ni	ni	ni
Gastrointestinal abnormalities
Gastroesophageal reflux	+	ni	ni	ni	+	+	+	-	+	-	ni	ni	+	ni	-	+	-	+	+	-	+	-	+	+	ni	ni	+	+	-	+	+	-	-	+	-	+	-	+	-	ni
Feeding problems	+	ni	+	ni	+	+	+	+	+	+	ni	ni	+	+	+	+	-	-	ni	+	+	+	+	+	+	ni	ni	+	-	ni	ni	+	+	+	-	-	-	+	-	+
Skeletal abnormalities
5th finger abnormalities	+	ni	+	ni	ni	-	+	+	+	+	-	+	-	+	-	-	-	+	ni	-	-	+	+	-	-	ni	ni	-	-	ni	ni	-	+	+	+	-	-	-	-	ni
Proximally placed thumb	+	ni	ni	+	ni	-	+	+	ni	ni	+	+	+	-	+	+	+	+	ni	+	+	+	+	-	+	+	+	+	-	ni	ni	+	+	+	-	+	-	+	-	ni
Vertebal defects	+	ni	ni	ni	ni	ni	ni	ni	ni	ni	ni	ni	ni	ni	ni	ni	ni	+	ni	ni	ni	ni	ni	ni	ni	ni	ni	ni	ni	ni	ni	ni	ni	ni	ni	ni	ni	ni	ni	ni
Neurologic abnormalities
Poor speech	+	ni	ni	ni	+	+	+	+	+	+	ni	ni	ni	+	+	ni	+	+	ni	-	+	+	+	+	ni	+	+	+	+	ni	+	ni	ni	ni	ni	ni	ni	ni	ni	ni
Hypotonia (axyal)	+	ni	ni	ni	ni	ni	ni	ni	ni	ni	ni	ni	ni	ni	ni	ni	ni	ni	ni	ni	ni	+	ni	ni	ni	ni	ni	ni	ni	ni	+	ni	ni	ni	ni	ni	ni	ni	ni	ni
Hypertonia (peripheral)	+	ni	ni	ni	ni	ni	ni	ni	ni	ni	ni	ni	ni	ni	ni	ni	+	+	ni	ni	ni	ni	ni	ni	ni	ni	ni	ni	ni	ni	ni	ni	ni	ni	ni	ni	ni	ni	ni	ni
Stuctural brain anomalies
Abnormalities of brain morphology	+	ni	-	-	-	-	-	-	-	-	-	-	-	-	+	ni	+	+	ni	-	-	-	-	ni	-	-	-	+	-	ni	-	ni	ni	ni	ni	ni	ni	ni	ni	ni
Hematological abnormalities
Thrombocytosis	+	ni	ni	ni	ni	ni	ni	ni	ni	ni	ni	ni	ni	ni	ni	ni	ni	ni	ni	ni	ni	ni	ni	ni	ni	ni	ni	ni	ni	ni	ni	ni	ni	ni	ni	ni	ni	ni	ni	ni
Monocytosis	+	ni	ni	ni	ni	ni	ni	ni	ni	ni	ni	ni	ni	ni	ni	ni	ni	ni	ni	ni	ni	ni	ni	ni	ni	ni	ni	ni	ni	ni	ni	ni	ni	ni	ni	ni	ni	ni	ni	ni
Cytogenetic abnormalities
Chromosome instability	+	ni	ni	ni	ni	ni	ni	ni	ni	ni	ni	ni	ni	ni	ni	ni	ni	ni	ni	ni	ni	ni	ni	ni	ni	ni	ni	ni	ni	ni	ni	ni	ni	ni	ni	ni	ni	ni	ni	ni
na - not appilcable; ni - no information		# - Mild phenotype
